# Supplementary material for: First Report of the L925I kdr Mutation Associated with Pyrethroid Resistance in Genetically Distinct Triatoma dimidiata, Vector of Chagas Disease in Mexico
Source: Trop Med Infect Dis. 2025 Jun 27;10(7):182. doi: 10.3390/tropicalmed10070182 (PMC12299954; doi:10.3390/tropicalmed10070182)
Supplement: Supplementary file 1 [file tropicalmed-10-00182-s001.zip]

Archive with 6 entries (6 files):
- File S1. Sequences_ND4_fragment.pdf
- File S2. Sequences_cytb_fragment.pdf
- File S3. Sequences_VGSC_fragment.pdf
- Table S1. Primer_sequences_ND4_cytb.pdf
- Table S2. Thermal_cycling_conditions.pdf
- Table S3_Metadata_Tdimidiata_CytB_ND4_VGSC.xlsx
