# Supplementary material for: First Report of the L925I kdr Mutation Associated with Pyrethroid Resistance in Genetically Distinct Triatoma dimidiata, Vector of Chagas Disease in Mexico
Source: Trop Med Infect Dis. 2025 Jun 27;10(7):182. doi: 10.3390/tropicalmed10070182 (PMC12299954; doi:10.3390/tropicalmed10070182)
Supplement: Supplementary file 1 [file tropicalmed-10-00182-s001.zip › Table S3_Metadata_Tdimidiata_CytB_ND4_VGSC.xlsx]

## Sheet: cytb
Sample_id	State, Municipality, Locality	Date	Habitat	Haplotype CytB	Population
st1_TDYCH_CytB_1_CytBF	Yucatan, Chenche, Temax	2019	Domestic	Hap_1	CH
st4_TDYCH_CytB_4_CytBF	Yucatan, Chenche, Temax	2019	Domestic	Hap_1	CH
st5_TDYCH_CytB_5_CytBF	Yucatan, Chenche, Temax	2019	Domestic	Hap_1	CH
st6_TDYCH_CytB_6_CytBF	Yucatan, Chenche, Temax	2019	Domestic	Hap_1	CH
st9_TDYCH_CytB_9_CytBF	Yucatan, Chenche, Temax	2019	Domestic	Hap_1	CH
st1_TDYCH_CytB_11_CytBF	Yucatan, Chenche, Temax	2019	Domestic	Hap_1	CH
st2_TDYCH_CytB_12_CytBF	Yucatan, Chenche, Temax	2019	Domestic	Hap_1	CH
st3_TDYCH_CytB_13_CytBF	Yucatan, Chenche, Temax	2019	Domestic	Hap_1	CH
st4_TDYCH_CytB_14_CytBF	Yucatan, Chenche, Temax	2019	Domestic	Hap_1	CH
st5_TDYCH_CytB_15_CytBF	Yucatan, Chenche, Temax	2019	Domestic	Hap_1	CH
st6_TDYCH_CytB_16_CytBF	Yucatan, Chenche, Temax	2019	Domestic	Hap_1	CH
st7_TDYCH_CytB_17_CytBF	Yucatan, Chenche, Temax	2019	Domestic	Hap_1	CH
st8_TDYCH_CytB_18_CytBF	Yucatan, Chenche, Temax	2019	Domestic	Hap_1	CH
st9_TDYCH_CytB_19_CytBF	Yucatan, Chenche, Temax	2019	Domestic	Hap_1	CH
st10_TDYCH_CytB_20_CytBF	Yucatan, Chenche, Temax	2019	Domestic	Hap_1	CH
st11_TDYCK_CytB_11_CytBF	Yucatan, Conkal, Conkal	2019	Domestic	Hap_1	CK
st12_TDYCK_CytB_12_CytBF	Yucatan, Conkal, Conkal	2019	Domestic	Hap_1	CK
st13_TDYCK_CytB_13_CytBF	Yucatan, Conkal, Conkal	2019	Domestic	Hap_1	CK
st14_TDYCK_CytB_14_CytBF	Yucatan, Conkal, Conkal	2019	Domestic	Hap_1	CK
st15_TDYCK_CytB_15_CytBF	Yucatan, Conkal, Conkal	2019	Domestic	Hap_1	CK
st16_TDYCK_CytB_16_CytBF	Yucatan, Conkal, Conkal	2019	Domestic	Hap_1	CK
st17_TDYCK_CytB_17_CytBF	Yucatan, Conkal, Conkal	2019	Domestic	Hap_1	CK
st19_TDYCK_CytB_19_CytBF	Yucatan, Conkal, Conkal	2019	Domestic	Hap_1	CK
st2_TDYCH_CytB_2_CytBF	Yucatan, Chenche, Temax	2019	Domestic	Hap_2	CH
st3_TDYCH_CytB_3_CytBF	Yucatan, Chenche, Temax	2019	Domestic	Hap_2	CH
st21_TDEC_CytB_1_CytBF	Veracruz, Estación Chavarrilloa, Emiliano Zapata	2020	Domestic	Hap_2	EC
st22_TDEC_CytB_2_CytBF	Veracruz, Estación Chavarrilloa, Emiliano Zapata	2020	Domestic	Hap_2	EC
st23_TDEC_CytB_3_CytBF	Veracruz, Estación Chavarrilloa, Emiliano Zapata	2020	Domestic	Hap_2	EC
st24_TDEC_CytB_4_CytBF	Veracruz, Estación Chavarrilloa, Emiliano Zapata	2020	Domestic	Hap_2	EC
st25_TDEC_CytB_5_CytBF	Veracruz, Estación Chavarrilloa, Emiliano Zapata	2020	Domestic	Hap_2	EC
st26_TDEC_CytB_6_CytBF	Veracruz, Estación Chavarrilloa, Emiliano Zapata	2020	Domestic	Hap_2	EC
st27_TDEC_CytB_7_CytBF	Veracruz, Estación Chavarrilloa, Emiliano Zapata	2020	Domestic	Hap_2	EC
st28_TDEC_CytB_8_CytBF	Veracruz, Estación Chavarrilloa, Emiliano Zapata	2020	Domestic	Hap_2	EC
st21_TDEC_CytB_11_CytBF	Veracruz, Estación Chavarrilloa, Emiliano Zapata	2020	Domestic	Hap_2	EC
st22_TDEC_CytB_12_CytBF	Veracruz, Estación Chavarrilloa, Emiliano Zapata	2020	Domestic	Hap_2	EC
st23_TDEC_CytB_13_CytBF	Veracruz, Estación Chavarrilloa, Emiliano Zapata	2020	Domestic	Hap_2	EC
st24_TDEC_CytB_14_CytBF	Veracruz, Estación Chavarrilloa, Emiliano Zapata	2020	Domestic	Hap_2	EC
st25_TDEC_CytB_15_CytBF	Veracruz, Estación Chavarrilloa, Emiliano Zapata	2020	Domestic	Hap_2	EC
st26_TDEC_CytB_16_CytBF	Veracruz, Estación Chavarrilloa, Emiliano Zapata	2020	Domestic	Hap_2	EC
st27_TDEC_CytB_17_CytBF	Veracruz, Estación Chavarrilloa, Emiliano Zapata	2020	Domestic	Hap_2	EC
st28_TDEC_CytB_18_CytBF	Veracruz, Estación Chavarrilloa, Emiliano Zapata	2020	Domestic	Hap_2	EC
st29_TDEC_CytB_19_CytBF	Veracruz, Estación Chavarrilloa, Emiliano Zapata	2020	Domestic	Hap_2	EC
st30_TDEC_CytB_20_CytBF	Veracruz, Estación Chavarrilloa, Emiliano Zapata	2020	Domestic	Hap_2	EC
st11_TDYCK_CytB_1_CytBF	Yucatan, Conkal, Conkal	2019	Domestic	Hap_3	CK
st12_TDYCK_CytB_2_CytBF	Yucatan, Conkal, Conkal	2019	Domestic	Hap_4	CK
st13_TDYCK_CytB_3_CytBF	Yucatan, Conkal, Conkal	2019	Domestic	Hap_4	CK
st14_TDYCK_CytB_4_CytBF	Yucatan, Conkal, Conkal	2019	Domestic	Hap_4	CK
st15_TDYCK_CytB_5_CytBF	Yucatan, Conkal, Conkal	2019	Domestic	Hap_4	CK
st16_TDYCK_CytB_6_CytBF	Yucatan, Conkal, Conkal	2019	Domestic	Hap_4	CK
st17_TDYCK_CytB_7_CytBF	Yucatan, Conkal, Conkal	2019	Domestic	Hap_4	CK
st18_TDYCK_CytB_8_CytBF	Yucatan, Conkal, Conkal	2019	Domestic	Hap_4	CK
st19_TDYCK_CytB_9_CytBF	Yucatan, Conkal, Conkal	2019	Domestic	Hap_5	CK
st20_TDYCK_CytB_10_CytBF	Yucatan, Conkal, Conkal	2019	Domestic	Hap_5	CK
st18_TDYCK_CytB_18_CytBF	Yucatan, Conkal, Conkal	2019	Domestic	Hap_6	CK
st20_TDYCK_CytB_20_CytBF	Yucatan, Conkal, Conkal	2019	Domestic	Hap_6	CK
st31_TDMR_CytB_1_CytBF	Oaxaca, Matias Romero	2020	Domestic	Hap_7	MR
st32_TDMR_CytB_2_CytBF	Oaxaca, Matias Romero	2020	Domestic	Hap_7	MR
st37_TDMR_CytB_7_CytBF	Oaxaca, Matias Romero	2020	Domestic	Hap_7	MR
st39_TDMR_CytB_9_CytBF	Oaxaca, Matias Romero	2020	Domestic	Hap_7	MR
st31_TDMR_CytB_11_CytBF	Oaxaca, Matias Romero	2020	Domestic	Hap_7	MR
st32_TDMR_CytB_12_CytBF	Oaxaca, Matias Romero	2020	Domestic	Hap_7	MR
st34_TDMR_CytB_14_CytBF	Oaxaca, Matias Romero	2020	Domestic	Hap_7	MR
st35_TDMR_CytB_15_CytBF	Oaxaca, Matias Romero	2020	Domestic	Hap_7	MR
st38_TDMR_CytB_18_CytBF	Oaxaca, Matias Romero	2020	Domestic	Hap_7	MR
st33_TDMR_CytB_3_CytBF	Oaxaca, Matias Romero	2020	Domestic	Hap_8	MR
st34_TDMR_CytB_4_CytBF	Oaxaca, Matias Romero	2020	Domestic	Hap_8	MR
st35_TDMR_CytB_5_CytBF	Oaxaca, Matias Romero	2020	Domestic	Hap_8	MR
st36_TDMR_CytB_6_CytBF	Oaxaca, Matias Romero	2020	Domestic	Hap_8	MR
st38_TDMR_CytB_8_CytBF	Oaxaca, Matias Romero	2020	Domestic	Hap_8	MR
st40_TDMR_CytB_10_CytBF	Oaxaca, Matias Romero	2020	Domestic	Hap_8	MR
st33_TDMR_CytB_13_CytBF	Oaxaca, Matias Romero	2020	Domestic	Hap_8	MR
st36_TDMR_CytB_16_CytBF	Oaxaca, Matias Romero	2020	Domestic	Hap_8	MR
st37_TDMR_CytB_17_CytBF	Oaxaca, Matias Romero	2020	Domestic	Hap_8	MR
st39_TDMR_CytB_19_CytBF	Oaxaca, Matias Romero	2020	Domestic	Hap_8	MR
st40_TDMR_CytB_20_CytBF	Oaxaca, Matias Romero	2020	Domestic	Hap_8	MR
------------------------------------------------
Number of sequences: 75
Number of bp: 257
Number of haplotypes, h: 8

## Sheet: ND4
Sample_id	State, Municipality, locality	Date	Habitat	Haplotype ND4	Population
st41_TDCH_ND4_1_ND4F	Yucatan, Chenche, Temax	2019	Domestic	Hap_1	CH
st44_TDCH_ND4_4_ND4F	Yucatan, Chenche, Temax	2019	Domestic	Hap_1	CH
st45_TDCH_ND4_5_ND4F	Yucatan, Chenche, Temax	2019	Domestic	Hap_1	CH
st46_TDCH_ND4_6_ND4F	Yucatan, Chenche, Temax	2019	Domestic	Hap_1	CH
st47_TDCH_ND4_7_ND4F	Yucatan, Chenche, Temax	2019	Domestic	Hap_1	CH
st48_TDCH_ND4_8_ND4F	Yucatan, Chenche, Temax	2019	Domestic	Hap_1	CH
st49_TDCH_ND4_9_ND4F	Yucatan, Chenche, Temax	2019	Domestic	Hap_1	CH
st91_TDCK_ND4_11_JD5	Yucatan, Conkal, Conkal	2019	Domestic	Hap_1	CK
st93_TDCK_ND4_13_JD5	Yucatan, Conkal, Conkal	2019	Domestic	Hap_1	CK
st42_TDCH_ND4_2_ND4F	Yucatan, Chenche, Temax	2019	Domestic	Hap_2	CH
st43_TDCH_ND4_3_ND4F	Yucatan, Chenche, Temax	2019	Domestic	Hap_2	CH
st61_TDEC_ND4_1_ND4F	Veracruz, Estación Chavarrilloa, Emiliano Zapata	2020	Domestic	Hap_2	EC
st62_TDEC_ND4_2_ND4F	Veracruz, Estación Chavarrilloa, Emiliano Zapata	2020	Domestic	Hap_2	EC
st63_TDEC_ND4_3_ND4F	Veracruz, Estación Chavarrilloa, Emiliano Zapata	2020	Domestic	Hap_2	EC
st64_TDEC_ND4_4_ND4F	Veracruz, Estación Chavarrilloa, Emiliano Zapata	2020	Domestic	Hap_2	EC
st65_TDEC_ND4_5_ND4F	Veracruz, Estación Chavarrilloa, Emiliano Zapata	2020	Domestic	Hap_2	EC
st66_TDEC_ND4_6_ND4F	Veracruz, Estación Chavarrilloa, Emiliano Zapata	2020	Domestic	Hap_2	EC
st67_TDEC_ND4_7_ND4F	Veracruz, Estación Chavarrilloa, Emiliano Zapata	2020	Domestic	Hap_2	EC
st68_TDEC_ND4_8_ND4F	Veracruz, Estación Chavarrilloa, Emiliano Zapata	2020	Domestic	Hap_2	EC
st41_TDCH_ND4_11_ND4F	Yucatan, Chenche, Temax	2019	Domestic	Hap_3	CH
st42_TDCH_ND4_12_ND4F	Yucatan, Chenche, Temax	2019	Domestic	Hap_3	CH
st43_TDCH_ND4_13_ND4F	Yucatan, Chenche, Temax	2019	Domestic	Hap_3	CH
st44_TDCH_ND4_14_ND4F	Yucatan, Chenche, Temax	2019	Domestic	Hap_3	CH
st45_TDCH_ND4_15_ND4F	Yucatan, Chenche, Temax	2019	Domestic	Hap_3	CH
st46_TDCH_ND4_16_ND4F	Yucatan, Chenche, Temax	2019	Domestic	Hap_3	CH
st47_TDCH_ND4_17_ND4F	Yucatan, Chenche, Temax	2019	Domestic	Hap_3	CH
st48_TDCH_ND4_18_ND4F	Yucatan, Chenche, Temax	2019	Domestic	Hap_3	CH
st49_TDCH_ND4_19_ND4F	Yucatan, Chenche, Temax	2019	Domestic	Hap_3	CH
st50_TDCH_ND4_20_ND4F	Yucatan, Chenche, Temax	2019	Domestic	Hap_3	CH
st98_TDCK_ND4_18_JD5	Yucatan, Conkal, Conkal	2019	Domestic	Hap_3	CK
st100_TDCK_ND4_20_JD5	Yucatan, Conkal, Conkal	2019	Domestic	Hap_3	CK
st51_TDCK_ND4_1_ND4F	Yucatan, Conkal, Conkal	2019	Domestic	Hap_4	CK
st52_TDCK_ND4_2_ND4F	Yucatan, Conkal, Conkal	2019	Domestic	Hap_4	CK
st53_TDCK_ND4_3_ND4F	Yucatan, Conkal, Conkal	2019	Domestic	Hap_4	CK
st54_TDCK_ND4_4_ND4F	Yucatan, Conkal, Conkal	2019	Domestic	Hap_4	CK
st55_TDCK_ND4_5_ND4F	Yucatan, Conkal, Conkal	2019	Domestic	Hap_4	CK
st56_TDCK_ND4_6_ND4F	Yucatan, Conkal, Conkal	2019	Domestic	Hap_4	CK
st57_TDCK_ND4_7_ND4F	Yucatan, Conkal, Conkal	2019	Domestic	Hap_4	CK
st58_TDCK_ND4_8_ND4F	Yucatan, Conkal, Conkal	2019	Domestic	Hap_4	CK
st59_TDCK_ND4_9_ND4F	Yucatan, Conkal, Conkal	2019	Domestic	Hap_4	CK
st94_TDCK_ND4_14_JD5	Yucatan, Conkal, Conkal	2019	Domestic	Hap_4	CK
st95_TDCK_ND4_15_JD5	Yucatan, Conkal, Conkal	2019	Domestic	Hap_4	CK
st96_TDCK_ND4_16_JD5	Yucatan, Conkal, Conkal	2019	Domestic	Hap_4	CK
st97_TDCK_ND4_17_JD5	Yucatan, Conkal, Conkal	2019	Domestic	Hap_4	CK
st99_TDCK_ND4_19_JD5	Yucatan, Conkal, Conkal	2019	Domestic	Hap_4	CK
st60_TDCK_ND4_10_ND4F	Yucatan, Conkal, Conkal	2019	Domestic	Hap_5	CK
st92_TDCK_ND4_12_JD5	Yucatan, Conkal, Conkal	2019	Domestic	Hap_5	CK
st61_TDEC_ND4_11_ND4F	Veracruz, Estación Chavarrilloa, Emiliano Zapata	2020	Domestic	Hap_6	EC
st62_TDEC_ND4_12_ND4F	Veracruz, Estación Chavarrilloa, Emiliano Zapata	2020	Domestic	Hap_6	EC
st63_TDEC_ND4_13_ND4F	Veracruz, Estación Chavarrilloa, Emiliano Zapata	2020	Domestic	Hap_6	EC
st64_TDEC_ND4_14_ND4F	Veracruz, Estación Chavarrilloa, Emiliano Zapata	2020	Domestic	Hap_6	EC
st65_TDEC_ND4_15_ND4F	Veracruz, Estación Chavarrilloa, Emiliano Zapata	2020	Domestic	Hap_6	EC
st66_TDEC_ND4_16_ND4F	Veracruz, Estación Chavarrilloa, Emiliano Zapata	2020	Domestic	Hap_6	EC
st67_TDEC_ND4_17_ND4F	Veracruz, Estación Chavarrilloa, Emiliano Zapata	2020	Domestic	Hap_6	EC
st68_TDEC_ND4_18_ND4F	Veracruz, Estación Chavarrilloa, Emiliano Zapata	2020	Domestic	Hap_6	EC
st69_TDEC_ND4_19_ND4F	Veracruz, Estación Chavarrilloa, Emiliano Zapata	2020	Domestic	Hap_6	EC
st70_TDEC_ND4_20_ND4F	Veracruz, Estación Chavarrilloa, Emiliano Zapata	2020	Domestic	Hap_6	EC
st71_TDMR_ND4_1_ND4F	Oaxaca, Matias Romero	2020	Domestic	Hap_7	MR
st72_TDMR_ND4_2_ND4F	Oaxaca, Matias Romero	2020	Domestic	Hap_7	MR
st77_TDMR_ND4_7_ND4F	Oaxaca, Matias Romero	2020	Domestic	Hap_7	MR
st79_TDMR_ND4_9_ND4F	Oaxaca, Matias Romero	2020	Domestic	Hap_7	MR
st73_TDMR_ND4_3_ND4F	Oaxaca, Matias Romero	2020	Domestic	Hap_8	MR
st74_TDMR_ND4_4_ND4F	Oaxaca, Matias Romero	2020	Domestic	Hap_8	MR
st75_TDMR_ND4_5_ND4F	Oaxaca, Matias Romero	2020	Domestic	Hap_8	MR
st76_TDMR_ND4_6_ND4F	Oaxaca, Matias Romero	2020	Domestic	Hap_8	MR
st78_TDMR_ND4_8_ND4F	Oaxaca, Matias Romero	2020	Domestic	Hap_8	MR
st80_TDMR_ND4_10_ND4F	Oaxaca, Matias Romero	2020	Domestic	Hap_8	MR
st71_TDMR_ND4_11_ND4F	Oaxaca, Matias Romero	2020	Domestic	Hap_9	MR
st72_TDMR_ND4_12_ND4F	Oaxaca, Matias Romero	2020	Domestic	Hap_9	MR
st73_TDMR_ND4_13_ND4F	Oaxaca, Matias Romero	2020	Domestic	Hap_9	MR
st76_TDMR_ND4_16_ND4F	Oaxaca, Matias Romero	2020	Domestic	Hap_9	MR
st78_TDMR_ND4_18_ND4F	Oaxaca, Matias Romero	2020	Domestic	Hap_9	MR
st74_TDMR_ND4_14_ND4F	Oaxaca, Matias Romero	2020	Domestic	Hap_10	MR
st75_TDMR_ND4_15_ND4F	Oaxaca, Matias Romero	2020	Domestic	Hap_10	MR
st77_TDMR_ND4_17_ND4F	Oaxaca, Matias Romero	2020	Domestic	Hap_10	MR
st79_TDMR_ND4_19_ND4F	Oaxaca, Matias Romero	2020	Domestic	Hap_10	MR
st80_TDMR_ND4_20_ND4F	Oaxaca, Matias Romero	2020	Domestic	Hap_10	MR
------------------------------------------------
Number of sequences: 77
Number of bp: 207
Number of haplotypes, h: 10

## Sheet: VGSC
Sample_id	State, Municipality, locality	Date	Habitat	Haplotype VGSC	Population
st81_TDCH_CNA_1_JD5	Yucatan, Chenche, Temax	2019	Domestic	Hap_1	CH
st82_TDCH_CNA_2_JD5	Yucatan, Chenche, Temax	2019	Domestic	Hap_1	CH
st83_TDCH_CNA_3_JD5	Yucatan, Chenche, Temax	2019	Domestic	Hap_1	CH
st84_TDCH_CNA_4_JD5	Yucatan, Chenche, Temax	2019	Domestic	Hap_1	CH
st85_TDCH_CNA_5_JD5	Yucatan, Chenche, Temax	2019	Domestic	Hap_1	CH
st86_TDCH_CNA_6_JD5	Yucatan, Chenche, Temax	2019	Domestic	Hap_1	CH
st87_TDCH_CNA_7_JD5	Yucatan, Chenche, Temax	2019	Domestic	Hap_1	CH
st88_TDCH_CNA_8_JD5	Yucatan, Chenche, Temax	2019	Domestic	Hap_1	CH
st89_TDCH_CNA_9_JD5	Yucatan, Chenche, Temax	2019	Domestic	Hap_1	CH
st90_TDCH_CNA_10_JD5	Yucatan, Chenche, Temax	2019	Domestic	Hap_1	CH
st82_TDCH_CNA_12_JD5	Yucatan, Chenche, Temax	2019	Domestic	Hap_1	CH
st83_TDCH_CNA_13_JD5	Yucatan, Chenche, Temax	2019	Domestic	Hap_1	CH
st84_TDCH_CNA_14_JD5	Yucatan, Chenche, Temax	2019	Domestic	Hap_1	CH
st85_TDCH_CNA_15_JD5	Yucatan, Chenche, Temax	2019	Domestic	Hap_1	CH
st87_TDCH_CNA_17_JD5	Yucatan, Chenche, Temax	2019	Domestic	Hap_1	CH
st88_TDCH_CNA_18_JD5	Yucatan, Chenche, Temax	2019	Domestic	Hap_1	CH
st89_TDCH_CNA_19_JD5	Yucatan, Chenche, Temax	2019	Domestic	Hap_1	CH
st90_TDCH_CNA_20_JD5	Yucatan, Chenche, Temax	2019	Domestic	Hap_1	CH
st91_TDCK_CNA_1_JD5	Yucatan, Conkal, Conkal	2019	Domestic	Hap_1	CK
st92_TDCK_CNA_2_JD5	Yucatan, Conkal, Conkal	2019	Domestic	Hap_1	CK
st93_TDCK_CNA_3_JD5	Yucatan, Conkal, Conkal	2019	Domestic	Hap_1	CK
st94_TDCK_CNA_4_JD5	Yucatan, Conkal, Conkal	2019	Domestic	Hap_1	CK
st95_TDCK_CNA_5_JD5	Yucatan, Conkal, Conkal	2019	Domestic	Hap_1	CK
st96_TDCK_CNA_6_JD5	Yucatan, Conkal, Conkal	2019	Domestic	Hap_1	CK
st97_TDCK_CNA_7_JD5	Yucatan, Conkal, Conkal	2019	Domestic	Hap_1	CK
st98_TDCK_CNA_8_JD5	Yucatan, Conkal, Conkal	2019	Domestic	Hap_1	CK
st93_TDCK_CNA_13_JD5	Yucatan, Conkal, Conkal	2019	Domestic	Hap_1	CK
st94_TDCK_CNA_14_JD5	Yucatan, Conkal, Conkal	2019	Domestic	Hap_1	CK
st95_TDCK_CNA_15_JD5	Yucatan, Conkal, Conkal	2019	Domestic	Hap_1	CK
st96_TDCK_CNA_16_JD5	Yucatan, Conkal, Conkal	2019	Domestic	Hap_1	CK
st97_TDCK_CNA_17_JD5	Yucatan, Conkal, Conkal	2019	Domestic	Hap_1	CK
st98_TDCK_CNA_18_JD5	Yucatan, Conkal, Conkal	2019	Domestic	Hap_1	CK
st99_TDCK_CNA_19_JD5	Yucatan, Conkal, Conkal	2019	Domestic	Hap_1	CK
st100_TDCK_CNA_20_JD5	Yucatan, Conkal, Conkal	2019	Domestic	Hap_1	CK
st100_TDCK_CNA_10_JD5	Yucatan, Conkal, Conkal	2019	Domestic	Hap_1	CK
st103_TDEC_CNA_3_JD5	Veracruz, Estación Chavarrilloa, Emiliano Zapata	2020	Domestic	Hap_1	EC
st105_TDEC_CNA_5_JD5	Veracruz, Estación Chavarrilloa, Emiliano Zapata	2020	Domestic	Hap_1	EC
st106_TDEC_CNA_6_JD5	Veracruz, Estación Chavarrilloa, Emiliano Zapata	2020	Domestic	Hap_1	EC
st108_TDEC_CNA_8_JD5	Veracruz, Estación Chavarrilloa, Emiliano Zapata	2020	Domestic	Hap_1	EC
st104_TDEC_CNA_14_JD5	Veracruz, Estación Chavarrilloa, Emiliano Zapata	2020	Domestic	Hap_1	EC
st105_TDEC_CNA_15_JD5	Veracruz, Estación Chavarrilloa, Emiliano Zapata	2020	Domestic	Hap_1	EC
st107_TDEC_CNA_17_JD5	Veracruz, Estación Chavarrilloa, Emiliano Zapata	2020	Domestic	Hap_1	EC
st108_TDEC_CNA_18_JD5	Veracruz, Estación Chavarrilloa, Emiliano Zapata	2020	Domestic	Hap_1	EC
st109_TDEC_CNA_19_JD5	Veracruz, Estación Chavarrilloa, Emiliano Zapata	2020	Domestic	Hap_1	EC
st110_TDEC_CNA_20_JD5	Veracruz, Estación Chavarrilloa, Emiliano Zapata	2020	Domestic	Hap_1	EC
st111_TDMR_CNA_1_JD5	Oaxaca, Matias Romero	2020	Domestic	Hap_1	MR
st112_TDMR_CNA_2_JD5	Oaxaca, Matias Romero	2020	Domestic	Hap_1	MR
st113_TDMR_CNA_3_JD5	Oaxaca, Matias Romero	2020	Domestic	Hap_1	MR
st114_TDMR_CNA_4_JD5	Oaxaca, Matias Romero	2020	Domestic	Hap_1	MR
st115_TDMR_CNA_5_JD5	Oaxaca, Matias Romero	2020	Domestic	Hap_1	MR
st116_TDMR_CNA_6_JD5	Oaxaca, Matias Romero	2020	Domestic	Hap_1	MR
st117_TDMR_CNA_7_JD5	Oaxaca, Matias Romero	2020	Domestic	Hap_1	MR
st118_TDMR_CNA_8_JD5	Oaxaca, Matias Romero	2020	Domestic	Hap_1	MR
st119_TDMR_CNA_9_JD5	Oaxaca, Matias Romero	2020	Domestic	Hap_1	MR
st120_TDMR_CNA_10_JD5	Oaxaca, Matias Romero	2020	Domestic	Hap_1	MR
st112_TDMR_CNA_12_JD5	Oaxaca, Matias Romero	2020	Domestic	Hap_1	MR
st113_TDMR_CNA_13_JD5	Oaxaca, Matias Romero	2020	Domestic	Hap_1	MR
st114_TDMR_CNA_14_JD5	Oaxaca, Matias Romero	2020	Domestic	Hap_1	MR
st115_TDMR_CNA_15_JD5	Oaxaca, Matias Romero	2020	Domestic	Hap_1	MR
st116_TDMR_CNA_16_JD5	Oaxaca, Matias Romero	2020	Domestic	Hap_1	MR
st118_TDMR_CNA_18_JD5	Oaxaca, Matias Romero	2020	Domestic	Hap_1	MR
st119_TDMR_CNA_19_JD5	Oaxaca, Matias Romero	2020	Domestic	Hap_1	MR
st120_TDMR_CNA_20_JD5	Oaxaca, Matias Romero	2020	Domestic	Hap_1	MR
st81_TDCH_CNA_11_JD5	Yucatan, Chenche, Temax	2019	Domestic	Hap_2	CH
st86_TDCH_CNA_16_JD5	Yucatan, Chenche, Temax	2019	Domestic	Hap_3	CH
st91_TDCK_CNA_11_JD5	Yucatan, Conkal, Conkal	2019	Domestic	Hap_4	CK
st103_TDEC_CNA_13_JD5	Veracruz, Estación Chavarrilloa, Emiliano Zapata	2019	Domestic	Hap_4	EC
st92_TDCK_CNA_12_JD5	Yucatan, Conkal, Conkal	2019	Domestic	Hap_5	CK
st101_TDEC_CNA_1_JD5	Veracruz, Estación Chavarrilloa, Emiliano Zapata	2020	Domestic	Hap_6	EC
st102_TDEC_CNA_2_JD5	Veracruz, Estación Chavarrilloa, Emiliano Zapata	2020	Domestic	Hap_6	EC
st104_TDEC_CNA_4_JD5	Veracruz, Estación Chavarrilloa, Emiliano Zapata	2020	Domestic	Hap_6	EC
st107_TDEC_CNA_7_JD5	Veracruz, Estación Chavarrilloa, Emiliano Zapata	2020	Domestic	Hap_6	EC
st109_TDEC_CNA_9_JD5	Veracruz, Estación Chavarrilloa, Emiliano Zapata	2020	Domestic	Hap_6	EC
st110_TDEC_CNA_10_JD5	Veracruz, Estación Chavarrilloa, Emiliano Zapata	2020	Domestic	Hap_6	EC
st106_TDEC_CNA_16_JD5	Veracruz, Estación Chavarrilloa, Emiliano Zapata	2020	Domestic	Hap_6	EC
st101_TDEC_CNA_11_JD5	Veracruz, Estación Chavarrilloa, Emiliano Zapata	2020	Domestic	Hap_7	EC
st102_TDEC_CNA_12_JD5	Veracruz, Estación Chavarrilloa, Emiliano Zapata	2020	Domestic	Hap_7	EC
st111_TDMR_CNA_11_JD5	Oaxaca, Matias Romero	2020	Domestic	Hap_8	MR
st117_TDMR_CNA_17_JD5	Oaxaca, Matias Romero	2020	Domestic	Hap_9	MR
--------------------------------------------------------------
Number of sequences: 79
Number of bp: 100
Number of haplotypes, h: 9
